# Supplementary material for: Effects of the Early Phase of COVID-19 on the Autistic Community in Sweden: A Qualitative Multi-Informant Study Linking to ICF
Source: Int J Environ Res Public Health. 2022 Jan 24;19(3):1268. doi: 10.3390/ijerph19031268 (PMC8835079; doi:10.3390/ijerph19031268)
Supplement: Supplementary file 1 [file ijerph-19-01268-s001.zip]

Archive with 1 entries (1 files):
- ijerph-1514959-Supplementary.pdf
